# Supplementary material for: Social Participation and Loneliness in Older Adults in a Rural Australian Context: Individual and Organizational Perspectives
Source: Int J Environ Res Public Health. 2024 Jul 8;21(7):886. doi: 10.3390/ijerph21070886 (PMC11276585; doi:10.3390/ijerph21070886)
Supplement: Supplementary file 1 [file ijerph-21-00886-s001.zip]

Archive with 1 entries (1 files):
- ijerph-3080267-supplementary.pdf
